# Supplementary material for: Beyond Vaccination: Exploring Young Adults’ Awareness, Knowledge, and Attitudes Related to Sexually Transmitted Infections in Romania
Source: Vaccines (Basel). 2025 Mar 18;13(3):322. doi: 10.3390/vaccines13030322 (PMC11945838; doi:10.3390/vaccines13030322)
Supplement: Supplementary file 1 [file vaccines-13-00322-s001.zip]

Archive with 1 entries (1 files):
- vaccines-3500426-supplementary.pdf
